# Supplementary material for: Sleep EEG in young people with 22q11.2 deletion syndrome: A cross-sectional study of slow-waves, spindles and correlations with memory and neurodevelopmental symptoms
Source: eLife. 2022 Aug 30;11:e75482. doi: 10.7554/eLife.75482 (PMC9477499; doi:10.7554/eLife.75482)
Supplement: Source data 1. — Note that data files are in the .rds file format, which can be opened using the free open source R statistic programming language. Source data 1: eLife Submission Data.zip sleep_study_beh_psych_demographic_data.rds: Contains data for participant performance on the memory task, psychiatric and cognitive assessments and demographic data sleep_study_eeg_coupling_example.rds: Contains EEG data of an example spindle-SW interaction event, used to construct Figure 4A sleep_study_eeg_locations.rds: Contains the standardized locations of the EEG electrodes used throughout the study sleep_study_eeg_neighbours.rds: Contains the neighboring electrode for all 60 electrodes in the recording system used in our study, used in the cluster correction statistics utilized in Figure 5B and Figure 6B sleep_study_eeg_spectrogram_example.rds: Contains example whole night spectrograms for a sibling pair, with hypnogram and spindle and SW detection counts over the night, used in Figure 3A-B sleep_study_eeg_summary_data.rds: Contains summary EEG measures (one value per measure per electrode per participant) for the measures in Table 7. Data are in their own standard units. sleep_study_eeg_summary_data_z.rds: Contains summary EEG measures (one value per measure per electrode per participant) for the measures in Table 7. Data are z scored. sleep_study_epoch_removal.rds: Contains data on the number of epochs removed by our artefact removal process (See Methods and Materials/EEG data analysis/Pre-processing) sleep_study_example_so_waveforms_bootci.rds: Contains example slow wave waveforms and bootstrapped 95% confidence intervals, used in Figure 3D sleep_study_example_spindle_waveforms_bootci.rds: Contains example spindle waveforms and bootstrapped 95% confidence intervals, used in Figure 3C sleep_study_interaction_clusters.rds: Contains the electrode locations and statistics for clusters of significant group*EEG measure interactions, used in Figure 5B sleep_study_interaction_models.rds: Contains [file elife-75482-data1.zip]

Archive with 18 entries (18 files):
- eLife Submission Data/sleep_study_beh_psych_demographic_data.rds
- eLife Submission Data/sleep_study_eeg_coupling_example.rds
- eLife Submission Data/sleep_study_eeg_locations.rds
- eLife Submission Data/sleep_study_eeg_neighbours.rds
- eLife Submission Data/sleep_study_eeg_spectrogram_example.rds
- eLife Submission Data/sleep_study_eeg_summary_data.rds
- eLife Submission Data/sleep_study_eeg_summary_data_z.rds
- eLife Submission Data/sleep_study_epoch_removal.rds
- eLife Submission Data/sleep_study_example_so_waveforms_bootci.rds
- eLife Submission Data/sleep_study_example_spindle_waveforms_bootci.rds
- eLife Submission Data/sleep_study_interaction_clusters.rds
- eLife Submission Data/sleep_study_interaction_models.rds
- eLife Submission Data/sleep_study_mediation_plot.rds
- eLife Submission Data/sleep_study_psd_bootci.rds
- eLife Submission Data/sleep_study_psd_clusters.rds
- eLife Submission Data/sleep_study_psd_data.rds
- eLife Submission Data/sleep_study_topoplot_angle_data.rds
- eLife Submission Data/sleep_study_topoplot_posterior_data.rds
