# Supplementary material for: Sleep EEG in young people with 22q11.2 deletion syndrome: A cross-sectional study of slow-waves, spindles and correlations with memory and neurodevelopmental symptoms
Source: eLife. 2022 Aug 30;11:e75482. doi: 10.7554/eLife.75482 (PMC9477499; doi:10.7554/eLife.75482)
Supplement: Source code 1. — Scripts beginning with the prefix “Analysis” run computations which produce data used in tables and figures (and may run slowly); scripts beginning with the prefix “Figure” produce the figures themselves. The following files are included: Analysis-Artefact-Removal.R: Code to analyze the effect of artefact removal (See Methods and Materials/EEG data analysis/Pre-processing) Analysis-Common-Utilities.R: Code that contains common variables and functions used in the paper Analysis-fitGAMMs.R: Code that fits the Bayesian GAMMs and extracts posterior samples which produce the topoplots of group differences in Figure 2E-G, Figure 3E-F and Figure 4C Analysis-fitMediationModels.R: Code that fits the mediation models and performs cluster-based correction for multiple comparisons, producing data used to plot Figure 6B Analysis-Interaction-Clusters.R: Code that fits the EEG*genotype interaction models and performs cluster-based correction for multiple comparisons, producing data used to plot Figure 5B Analysis-PSD-Clusters.R: Code that fits models to the PSD data across multiple frequencies, and performs cluster-based correction for multiple comparisons, producing the data used to plot Figure 2A-D Analysis-Tables-1-5.R: Code that produces Tables 1-5, including the statistical tests presented in those tables Figure-1-Revised.R: Code to produce the elements of Figure 1 and associated figure supplements Figure-2-Revised.R: Code to produce the elements of Figure 2 and associated figure supplements Figure-3-Revised.R: Code to produce the elements of Figure 3 and associated figure supplements Figure-4-Revised.R: Code to produce the elements of Figure 4 and associated figure supplements Figure-5-Revised.R R: Code to produce the elements of Figure 5 Figure-6-Revised.R R: Code to produce the elements of Figure 6 and Table 7 [file elife-75482-code1.zip › eLife Submission Scripts/Analysis-Artefact-Removal.R]

# Introduction -----

#In this script we will produce additional analyses as requested by the eLife reviewers

# Set up ----

#Load packages

pacman::p_load(tidyverse,patchwork,ghibli,
               lubridate,hms,gtsummary,
               lme4, lmerTest, broom.mixed)

#Get our default settings
source("./eLife Submission Scripts/Analysis-Common-Utilities.R")


# Artefact Removal =======


#There are two routes by which epochs are removed:

# - Those epochs flagged as artefactual by manual review during sleep scoring
# - Those epochs flagged as artefactual using the automated, iterative process using the Buckelmuller and recursive application of
#   Hjorth parameters

# Here, we will do some exploratory stats on whether the amount of artefact removal differs

# Load the artefact-removal data

#By-stage data
d_by_stage <- 
  readr::read_rds("./eLife Submission Data/sleep_study_epoch_removal.rds")


#Light wrangling
d_by_stage = 
  d_by_stage |>
  pivot_longer(n2:n3,names_to = "stage",values_to = "values") |>
  mutate(key = factor(key,levels = c('Total Post AR Epochs',
                                     'Proportion Total Epochs',
                                     'Proportion Post AR Epochs',
                                     'Proportion Same Epochs')))


#Filter only the values we want
d_art = 
  d_by_stage |>
  filter(key %in% c("Proportion Total Epochs", "Proportion Same Epochs")) |>
  left_join(meta |> select(subject,fsiqall, age_eeg, gender, family,
                           percnightn2_eeg, percnightn3_eeg), by = "subject")


# d_art |>
#   ggplot(aes(values)) +
#   geom_histogram(binwidth = 0.05) +
#   facet_grid(group ~ stage + key)

m_n2 = 
  d_art |>
  filter(stage == "n2") %>%
  group_by(key) %>%
  nest() %>%
  mutate(model = map(data, ~lmer(data = .x,
                                 formula = values ~ group + age_eeg + gender + percnightn2_eeg + (1|family)))) %>%
  mutate(tab = map(model,broom::tidy)) %>%
  unnest(tab) %>%
  select(key,term,estimate,std.error,statistic,df,p.value)


m_n3 = 
  d_art |>
  filter(stage == "n3") %>%
  group_by(key) %>%
  nest() %>%
  mutate(model = map(data, ~lmer(data = .x,
                                 formula = values ~ group + age_eeg + gender + percnightn3_eeg + (1|family)))) %>%
  mutate(tab = map(model,broom::tidy)) %>%
  unnest(tab) %>%
  select(key,term,estimate,std.error,statistic,df,p.value)

#So if we model the proportion of epochs removed, with the proportion of epochs of that stage included,
#plus age, sex, genotype and family as a random intercept, we do not see a significant effect of 
#genotype on the amount of epochs removed
